# Supplementary material for: AcfA Regulates the Virulence and Cell Envelope Stress Response of Vibrio parahaemolyticus
Source: Microorganisms. 2024 Dec 24;13(1):7. doi: 10.3390/microorganisms13010007 (PMC11767970; doi:10.3390/microorganisms13010007)
Supplement: Supplementary file 1 [file microorganisms-13-00007-s001.zip]

Archive with 1 entries (1 files):
- microorganisms-3327906-supplementary.pdf
